# Supplementary material for: Non-canonical H3K79me2-dependent pathways promote the survival of MLL-rearranged leukemia
Source: eLife. 2021 Jul 15;10:e64960. doi: 10.7554/eLife.64960 (PMC8315800; doi:10.7554/eLife.64960)
Supplement: Source data 1. [file elife-64960-data1.zip]

Archive with 44 entries (41 files):
- source data folder 1/
- source data folder 1/Figure 1 source data 10 1E H4 bottom.tif
- __MACOSX/
- __MACOSX/source data folder 1/
- __MACOSX/source data folder 1/._Figure 1 source data 10 1E H4 bottom.tif
- source data folder 1/Figure 1 source data 7 1E  H4 top.tif
- __MACOSX/source data folder 1/._Figure 1 source data 7 1E  H4 top.tif
- source data folder 1/.DS_Store
- __MACOSX/source data folder 1/._.DS_Store
- source data folder 1/Figure 1 source data 6 1C MBD3 100 nM.tif
- __MACOSX/source data folder 1/._Figure 1 source data 6 1C MBD3 100 nM.tif
- source data folder 1/Figure 4 figure supplement 1 source data 3 S4B p-STAT5.tif
- __MACOSX/source data folder 1/._Figure 4 figure supplement 1 source data 3 S4B p-STAT5.tif
- source data folder 1/Figure 1 source data 4 1C H4 top.tif
- __MACOSX/source data folder 1/._Figure 1 source data 4 1C H4 top.tif
- source data folder 1/Figure 1 source data 1 1C H3K79me2 10 nM.tif
- __MACOSX/source data folder 1/._Figure 1 source data 1 1C H3K79me2 10 nM.tif
- source data folder 1/Figure 1 source data 8 1E HOXA9.tif
- __MACOSX/source data folder 1/._Figure 1 source data 8 1E HOXA9.tif
- source data folder 1/Figure 4 figure supplement 1 source data 2 S4B H3K79me2.tif
- __MACOSX/source data folder 1/._Figure 4 figure supplement 1 source data 2 S4B H3K79me2.tif
- source data folder 1/Figure 1 source data 5 1C MBD3 10 nM.tif
- __MACOSX/source data folder 1/._Figure 1 source data 5 1C MBD3 10 nM.tif
- source data folder 1/Figure 2 source data 3 2H blot labels.pdf
- __MACOSX/source data folder 1/._Figure 2 source data 3 2H blot labels.pdf
- source data folder 1/Figure 2 source data 2 2H RBBP5.tif
- __MACOSX/source data folder 1/._Figure 2 source data 2 2H RBBP5.tif
- source data folder 1/Figure 4 figure supplement 1 source data 1 S4B H2B.tif
- __MACOSX/source data folder 1/._Figure 4 figure supplement 1 source data 1 S4B H2B.tif
- source data folder 1/Figure 4 figure supplement 1 source data 4 S4C H3.tif
- __MACOSX/source data folder 1/._Figure 4 figure supplement 1 source data 4 S4C H3.tif
- source data folder 1/Figure 1 source data 12 1E blot labels.pdf
- __MACOSX/source data folder 1/._Figure 1 source data 12 1E blot labels.pdf
- source data folder 1/Figure 1 source data 3 1C H3K79me2 top.tif
- __MACOSX/source data folder 1/._Figure 1 source data 3 1C H3K79me2 top.tif
- source data folder 1/Figure 1 source data 2 1C H3K79me2 100 nM.tif
- __MACOSX/source data folder 1/._Figure 1 source data 2 1C H3K79me2 100 nM.tif
- source data folder 1/Figure 1 source data 9 1E MEIS1.tif
- __MACOSX/source data folder 1/._Figure 1 source data 9 1E MEIS1.tif
- source data folder 1/Figure 2 source data 1 2H FLT3.tif
- __MACOSX/source data folder 1/._Figure 2 source data 1 2H FLT3.tif
- source data folder 1/Figure 1 source data 11 1C blot labels.pdf
- __MACOSX/source data folder 1/._Figure 1 source data 11 1C blot labels.pdf
- __MACOSX/._source data folder 1
