# Supplementary material for: Non-canonical H3K79me2-dependent pathways promote the survival of MLL-rearranged leukemia
Source: eLife. 2021 Jul 15;10:e64960. doi: 10.7554/eLife.64960 (PMC8315800; doi:10.7554/eLife.64960)
Supplement: Source data 2. [file elife-64960-data2.zip]

Archive with 62 entries (59 files):
- source data folder 2/
- source data folder 2/Figure 4 source data 7 4B p-STAT5 MV4;11.tif
- __MACOSX/
- __MACOSX/source data folder 2/
- __MACOSX/source data folder 2/._Figure 4 source data 7 4B p-STAT5 MV4;11.tif
- source data folder 2/.DS_Store
- __MACOSX/source data folder 2/._.DS_Store
- source data folder 2/Figure 4 source data 17 4B right blot labels.pdf
- __MACOSX/source data folder 2/._Figure 4 source data 17 4B right blot labels.pdf
- source data folder 2/FIgure 4 source data 9 4B p-STAT5A pino.tif
- __MACOSX/source data folder 2/._FIgure 4 source data 9 4B p-STAT5A pino.tif
- source data folder 2/Figure 4 source data 6 4B HNRNPK pino.tif
- __MACOSX/source data folder 2/._Figure 4 source data 6 4B HNRNPK pino.tif
- source data folder 2/Figure 4 figure supplement 1 source data 11 4C blot labels.pdf
- __MACOSX/source data folder 2/._Figure 4 figure supplement 1 source data 11 4C blot labels.pdf
- source data folder 2/Figure 4 source data 5 4B HNRNPK MV4;11.tif
- __MACOSX/source data folder 2/._Figure 4 source data 5 4B HNRNPK MV4;11.tif
- source data folder 2/Figure 4 figure supplement 1 source data 9 S4J HNRNPK.tif
- __MACOSX/source data folder 2/._Figure 4 figure supplement 1 source data 9 S4J HNRNPK.tif
- source data folder 2/Figure 4 source data 16 4B left blot labels.pdf
- __MACOSX/source data folder 2/._Figure 4 source data 16 4B left blot labels.pdf
- source data folder 2/Figure 4 figure supplement 1 source data 7 S4I p-STAT5.tif
- __MACOSX/source data folder 2/._Figure 4 figure supplement 1 source data 7 S4I p-STAT5.tif
- source data folder 2/Figure 4 source data 4 4B H3K79me2 pino.tif
- __MACOSX/source data folder 2/._Figure 4 source data 4 4B H3K79me2 pino.tif
- source data folder 2/Figure 4 figure supplement 1 source data 6 S4I H3.tif
- __MACOSX/source data folder 2/._Figure 4 figure supplement 1 source data 6 S4I H3.tif
- source data folder 2/Figure 4 source data 8 4B p-STAT5 tandutinib.tif
- __MACOSX/source data folder 2/._Figure 4 source data 8 4B p-STAT5 tandutinib.tif
- source data folder 2/Figure 4 figure supplement 1 source data 8 S4J H3K79me2.tif
- __MACOSX/source data folder 2/._Figure 4 figure supplement 1 source data 8 S4J H3K79me2.tif
- source data folder 2/FIgure 4 source data 15 4J p-STAT5 EOL1.tif
- __MACOSX/source data folder 2/._FIgure 4 source data 15 4J p-STAT5 EOL1.tif
- source data folder 2/Figure 4 source data 11 4J H2B.tif
- __MACOSX/source data folder 2/._Figure 4 source data 11 4J H2B.tif
- source data folder 2/Figure 4 figure supplement 1 source data 12 4I blot labels.pdf
- __MACOSX/source data folder 2/._Figure 4 figure supplement 1 source data 12 4I blot labels.pdf
- source data folder 2/Figure 4 source data 2 4B H3 tandutinib.tif
- __MACOSX/source data folder 2/._Figure 4 source data 2 4B H3 tandutinib.tif
- source data folder 2/Figure 4 source data 10 4B STAT5.tif
- __MACOSX/source data folder 2/._Figure 4 source data 10 4B STAT5.tif
- source data folder 2/Figure 4 source data 15 4J p-STAT5 PL21.tif
- __MACOSX/source data folder 2/._Figure 4 source data 15 4J p-STAT5 PL21.tif
- source data folder 2/Figure 4 source data 1 4B H3 left.tif
- __MACOSX/source data folder 2/._Figure 4 source data 1 4B H3 left.tif
- source data folder 2/Figure 4 figure supplement 1 source data 5 S4C p-STAT5.tif
- __MACOSX/source data folder 2/._Figure 4 figure supplement 1 source data 5 S4C p-STAT5.tif
- source data folder 2/Figure 4 source data 13 4J H3K79me2 PL21.tif
- __MACOSX/source data folder 2/._Figure 4 source data 13 4J H3K79me2 PL21.tif
- source data folder 2/Figure 4 source data 18 4J blot labels.pdf
- __MACOSX/source data folder 2/._Figure 4 source data 18 4J blot labels.pdf
- source data folder 2/Figure 4 figure supplement 1 source data 10 4B blot labels.pdf
- __MACOSX/source data folder 2/._Figure 4 figure supplement 1 source data 10 4B blot labels.pdf
- source data folder 2/Figure 4 source data 3 4B H3K79me2 MV4;11.tif
- __MACOSX/source data folder 2/._Figure 4 source data 3 4B H3K79me2 MV4;11.tif
- source data folder 2/Figure 4 source data 14 4J HNRNPK.tif
- __MACOSX/source data folder 2/._Figure 4 source data 14 4J HNRNPK.tif
- source data folder 2/Figure 4 figure supplement 1 source data 13 4J blot labels.pdf
- __MACOSX/source data folder 2/._Figure 4 figure supplement 1 source data 13 4J blot labels.pdf
- source data folder 2/Figure 4 source data 12 4J H3K79me2 EOL1.tif
- __MACOSX/source data folder 2/._Figure 4 source data 12 4J H3K79me2 EOL1.tif
- __MACOSX/._source data folder 2
