# Supplementary material for: Non-canonical H3K79me2-dependent pathways promote the survival of MLL-rearranged leukemia
Source: eLife. 2021 Jul 15;10:e64960. doi: 10.7554/eLife.64960 (PMC8315800; doi:10.7554/eLife.64960)
Supplement: Source data 3. [file elife-64960-data3.zip]

Archive with 50 entries (47 files):
- source data folder 3/
- source data folder 3/Figure 5 figure supplement 1 source data 2 S5A STAT5.tif
- __MACOSX/
- __MACOSX/source data folder 3/
- __MACOSX/source data folder 3/._Figure 5 figure supplement 1 source data 2 S5A STAT5.tif
- source data folder 3/Figure 7 figure supplement 1 source data 4 S7B H3K4me3.tif
- __MACOSX/source data folder 3/._Figure 7 figure supplement 1 source data 4 S7B H3K4me3.tif
- source data folder 3/Figure 5 figure supplement 1 source data 1 S5A GAPDH.tif
- __MACOSX/source data folder 3/._Figure 5 figure supplement 1 source data 1 S5A GAPDH.tif
- source data folder 3/Figure 6 source data 5 6D H3K27me3.tif
- __MACOSX/source data folder 3/._Figure 6 source data 5 6D H3K27me3.tif
- source data folder 3/Figure 5 figure supplement 1 source data 3 5 blot labels.pdf
- __MACOSX/source data folder 3/._Figure 5 figure supplement 1 source data 3 5 blot labels.pdf
- source data folder 3/Figure 7 figure supplement 1 source data 3 S7B GAPDH.tif
- __MACOSX/source data folder 3/._Figure 7 figure supplement 1 source data 3 S7B GAPDH.tif
- source data folder 3/Figure 6 figure supplement 1 source data 2 S6C p-STAT5.tif
- __MACOSX/source data folder 3/._Figure 6 figure supplement 1 source data 2 S6C p-STAT5.tif
- source data folder 3/Figure 6 source data 2 6B H3K27me3.tif
- __MACOSX/source data folder 3/._Figure 6 source data 2 6B H3K27me3.tif
- source data folder 3/Figure 6 figure supplement 1 source data 1 S6C GAPDH.tif
- __MACOSX/source data folder 3/._Figure 6 figure supplement 1 source data 1 S6C GAPDH.tif
- source data folder 3/Figure 6 source data 1 6B EZH2.tif
- __MACOSX/source data folder 3/._Figure 6 source data 1 6B EZH2.tif
- source data folder 3/Figure 6 source data 3 6B LEDGF.tif
- __MACOSX/source data folder 3/._Figure 6 source data 3 6B LEDGF.tif
- source data folder 3/Figure 7 figure supplement 1 source data 6 S7C H3K79me2.tif
- __MACOSX/source data folder 3/._Figure 7 figure supplement 1 source data 6 S7C H3K79me2.tif
- source data folder 3/Figure 6 source data 7 6D blot labels.pdf
- __MACOSX/source data folder 3/._Figure 6 source data 7 6D blot labels.pdf
- source data folder 3/Figure 7 figure supplement 1 source data 1 S7A H3K4me3.tif
- __MACOSX/source data folder 3/._Figure 7 figure supplement 1 source data 1 S7A H3K4me3.tif
- source data folder 3/Figure 7 figure supplement 1 source data 8 7A blot labels.pdf
- __MACOSX/source data folder 3/._Figure 7 figure supplement 1 source data 8 7A blot labels.pdf
- source data folder 3/Figure 7 figure supplement 1 source data 10 7C blot labels.pdf
- __MACOSX/source data folder 3/._Figure 7 figure supplement 1 source data 10 7C blot labels.pdf
- source data folder 3/Figure 6 figure supplement 1 source data 3 6C blot labels.pdf
- __MACOSX/source data folder 3/._Figure 6 figure supplement 1 source data 3 6C blot labels.pdf
- source data folder 3/Figure 7 figure supplement 1 source data 2 S7A LEDGF.tif
- __MACOSX/source data folder 3/._Figure 7 figure supplement 1 source data 2 S7A LEDGF.tif
- source data folder 3/Figure 7 figure supplement 1 source data 5 S7C GAPDH.tif
- __MACOSX/source data folder 3/._Figure 7 figure supplement 1 source data 5 S7C GAPDH.tif
- source data folder 3/Figure 6 source data 4 6C GAPDH.tif
- __MACOSX/source data folder 3/._Figure 6 source data 4 6C GAPDH.tif
- source data folder 3/Figure 7 figure supplement 1 source data 9 7B blot labels.pdf
- __MACOSX/source data folder 3/._Figure 7 figure supplement 1 source data 9 7B blot labels.pdf
- source data folder 3/Figure 6 source data 6 6B blot labels.pdf
- __MACOSX/source data folder 3/._Figure 6 source data 6 6B blot labels.pdf
- source data folder 3/Figure 7 figure supplement 1 source data 7 S7C p-STAT5.tif
- __MACOSX/source data folder 3/._Figure 7 figure supplement 1 source data 7 S7C p-STAT5.tif
- __MACOSX/._source data folder 3
